# Supplementary material for: Prevalence and Risk Factors of Mycoplasma Hyopneumoniae in Swine Farms, Mainland China, 2003–2024: A Meta-Analysis
Source: Vet Sci. 2025 Sep 5;12(9):863. doi: 10.3390/vetsci12090863 (PMC12474028; doi:10.3390/vetsci12090863)
Supplement: Supplementary file 1 [file vetsci-12-00863-s001.zip]

Archive with 2 entries (2 files):
- Supplementary Date 1 new.pdf
- Supplementary Date 2.xlsx
