# Supplementary material for: Prevalence and Risk Factors of Mycoplasma Hyopneumoniae in Swine Farms, Mainland China, 2003–2024: A Meta-Analysis
Source: Vet Sci. 2025 Sep 5;12(9):863. doi: 10.3390/vetsci12090863 (PMC12474028; doi:10.3390/vetsci12090863)
Supplement: Supplementary file 1 [file vetsci-12-00863-s001.zip › Supplementary Date 2.xlsx]

## Sheet: Sheet1
The publications were evaluated risk of bias with a quality assessment checklist. The following items were examined and given a score base on a simple scale system (“2”/“green” for yes, “0”/“red” for no, or “1”/“yellow” for unsure).
No.	Study ID	①Is diagnostic method clearly provided?	②Is the sampling year clearly stated?	③Is random sampling employed?	④Are the diagnostic findings subject to subjective bias?	⑤Is the classification of the sample clear?	Total
1	Duan et al.,2020[23]	2	2	2	2	2	10
2	Fan,2020[24]	2	0	0	2	0	4
3	Gan,2015[25]	2	2	2	2	2	10
4	Gao,2023[26]	2	2	2	2	2	10
5	Guan,2014[27]	2	2	2	2	0	8
6	He et al.,2010[28]	2	0	1	2	2	7
7	Jia et al.,2017[29]	2	2	2	2	0	8
8	Jiao,2020[30]	2	2	2	2	2	10
9	Joyce et al.,2014[31]	2	0	2	2	2	8
15	Li,2016[32]	2	2	0	2	2	8
12	Li,2013[33]	2	2	2	2	2	10
11	Li et al.,2020[34]	2	0	2	2	2	8
13	Li①,2014[37]	2	2	0	2	2	8
14	Li② ,2014[36]	2	0	2	2	2	8
10	Li et al.,2014[37]	2	0	0	2	0	4
18	Liang,2015[38]	2	2	2	2	2	10
17	Liang,2010[39]	2	0	2	2	2	8
16	Liang et al.,2018[40]	2	2	2	2	2	10
19	Liao et al.,2012[41]	2	2	2	2	0	8
21	Liu et al.,2012[42]	2	0	2	2	0	6
20	Liu et al.,2003[43]	2	2	0	2	0	6
22	Mao et al.,2010[44]	2	2	0	1	0	5
23	Meng,2023[45]	2	2	2	2	2	10
24	Ni et al.,2017[46]	2	0	2	2	2	8
25	Ni et al.,2018[47]	2	2	2	2	2	10
26	Ni,2020[48]	2	2	2	2	2	10
27	Pi et al.,2023[49]	2	0	2	2	0	6
28	Pu,2010[50]	2	2	2	2	2	10
29	Qi et al.,2023[51]	2	2	2	2	2	10
30	Qiu et al.①,2017[52]	2	2	2	2	2	10
31	Qiu et al.②,2017[53]	2	2	2	2	0	8
33	Shi,2013[54]	2	2	2	2	2	10
32	Shi et al.,2017[55]	2	0	0	2	2	6
34	Song et al.,2014[56]	2	2	2	2	0	8
35	Sun et al.,2014[57]	2	2	2	2	2	10
37	Wang et al.,2011[58]	2	2	2	2	0	8
36	Wang et al.,2010[59]	2	0	2	2	2	8
38	Wei et al.,2017[60]	2	2	2	2	2	10
39	Wu et al.,2023[61]	2	2	0	2	2	8
40	Xing et al.,2009[62]	0	2	2	2	0	6
41	Xiong et al.,2022[63]	2	2	2	2	2	10
42	Xu et al.,2019[64]	2	2	0	2	2	8
43	Yang et al.,2011[65]	2	2	2	2	2	10
45	Yao,2006[66]	2	0	2	2	2	8
44	Yao et al.,2010[67]	2	0	2	1	2	7
46	Yu,2010[68]	2	2	2	2	2	10
47	Yue et al.,2021[69]	2	2	2	2	0	8
51	Zhang,2018[70]	2	0	2	2	2	8
50	Zhang,2007[71]	2	2	2	2	2	10
49	Zhang et al.,2021[72]	2	2	2	2	2	10
48	Zhang et al.,2015[73]	2	0	2	2	0	6
52	Zhao,2012[74]	2	2	0	2	2	8
53	Zhao,2015[75]	2	2	2	1	0	7
54	Zhong et al.,2024[76]	2	2	2	1	2	9
